# Supplementary material for: Enhanced Antiviral Function of Magnesium Chloride-Modified Heparin on a Broad Spectrum of Viruses
Source: Int J Mol Sci. 2021 Sep 17;22(18):10075. doi: 10.3390/ijms221810075 (PMC8466540; doi:10.3390/ijms221810075)
Supplement: Supplementary file 1 [file ijms-22-10075-s001.zip]

Archive with 1 entries (1 files):
- ijms-1368989-supplementary.pdf
